# Supplementary material for: Characterization of 475 Novel, Putative Small RNAs (sRNAs) in Carbon-Starved Salmonella enterica Serovar Typhimurium
Source: Antibiotics (Basel). 2021 Mar 16;10(3):305. doi: 10.3390/antibiotics10030305 (PMC8000849; doi:10.3390/antibiotics10030305)
Supplement: Supplementary file 1 [file antibiotics-10-00305-s001.zip]

Archive with 12 entries (11 files):
- antibiotics-1128165-supplementary/
- antibiotics-1128165-supplementary/antibiotics-supp legends (gb).docx
- antibiotics-1128165-supplementary/Supplementary Figure 1.TIF
- antibiotics-1128165-supplementary/Supplementary Figure 2.TIF
- antibiotics-1128165-supplementary/Supplementary Figure 3.TIF
- antibiotics-1128165-supplementary/Supplementary Figure 4.TIF
- antibiotics-1128165-supplementary/Supplementary Figure 5.TIF
- antibiotics-1128165-supplementary/Supplementary Table 1.xlsx
- antibiotics-1128165-supplementary/Supplementary Table 2.docx
- antibiotics-1128165-supplementary/Supplementary Table 3.docx
- antibiotics-1128165-supplementary/Supplementary Table 4.xlsx
- antibiotics-1128165-supplementary/Supplementary Table 5.docx
